# Supplementary material for: ASC-J9 Blocks Cell Proliferation and Extracellular Matrix Production of Keloid Fibroblasts through Inhibiting STAT3 Signaling
Source: Int J Mol Sci. 2022 May 16;23(10):5549. doi: 10.3390/ijms23105549 (PMC9141592; doi:10.3390/ijms23105549)
Supplement: Supplementary file 1 [file ijms-23-05549-s001.zip]

Archive with 1 entries (1 files):
- ijms-1715510-supplementary.pdf
